# Supplementary material for: The Beneficial Effect of Pollen on Varroa Infested Bees Depends on Its Influence on Behavioral Maturation Genes
Source: Front Insect Sci. 2022 Apr 27;2:864238. doi: 10.3389/finsc.2022.864238 (PMC10926424; doi:10.3389/finsc.2022.864238)
Supplement: Supplementary file 1 [file Data_Sheet_1.XLSX]

## Sheet: Survival (Fig.1)
V-P-			V-P+			V+P-			V+P+				Survival data elaboration by Prism 6
time	status		time	status		time	status		time	status
2	1		6	1		2	1		2	1			V-P- vs V-P+
2	1		7	0		2	1		2	1			Comparison of Survival Curves
3	1		7	0		2	1		2	1
6	1		7	0		2	1		2	1			Log-rank (Mantel-Cox) test
7	1		7	0		2	1		2	1			Chi square	13.31
7	0		7	0		7	1		3	1			df	1
7	0		7	0		7	1		3	1			P value	0.0003
7	0		7	0		7	1		7	0			P value summary	***
7	0		7	0		7	1		7	0			Are the survival curves sig different?	Yes
7	0		10	1		7	0		7	0
7	0		11	1		7	0		7	0			V+P- vs V+P+
7	0		11	1		7	0		7	0			Comparison of Survival Curves
7	0		12	1		7	0		7	0
8	1		12	1		7	0		7	0			Log-rank (Mantel-Cox) test
9	1		13	1		7	0		7	0			Chi square	22.77
9	1		13	1		7	0		8	1			df	1
9	1		13	1		7	0		9	1			P value	< 0.0001
10	1		14	1		9	1		10	1			P value summary	****
10	1		14	1		9	1		11	1			Are the survival curves sig different?	Yes
11	1		14	1		9	1		11	1
12	1		14	0		9	1		12	1			V-P- vs V+P-
12	1		14	0		9	1		12	1			Comparison of Survival Curves
12	1		14	0		9	1		13	1
12	1		14	0		9	1		14	0			Log-rank (Mantel-Cox) test
12	1		14	0		10	1		14	0			Chi square	10.59
12	1		14	0		10	1		14	0			df	1
12	1		14	0		10	1		14	0			P value	0.0011
13	1		14	0		11	1		14	0			P value summary	**
13	1		15	1		11	1		14	0			Are the survival curves sig different?	Yes
13	1		16	1		11	1		14	0
13	1		18	1		11	1		14	0			V-P+ vs V+P+
14	1		18	1		12	1		15	1			Comparison of Survival Curves
14	0		19	1		12	1		15	1
14	0		20	1		12	1		19	1			Log-rank (Mantel-Cox) test
14	0		21	1		13	1		21	1			Chi square	0.09615
14	0		21	1		13	1		21	1			df	1
14	0		21	1		13	1		21	1			P value	0.7565
14	0		21	1		14	1		22	1			P value summary	ns
14	0		21	1		14	1		23	1			Are the survival curves sig different?	No
14	0		22	1		14	1		23	1
16	1		23	1		14	1		24	1
16	1		23	1		14	1		24	1
19	1		23	1		14	1		25	1
20	1		24	1		14	1		25	1
20	1		25	1		14	1		26	1
21	1		25	1		14	0		28	1
21	1		25	1		14	0		28	1
23	1		25	1		14	0		28	1
24	1		25	1		14	0		28	1
24	1		25	1		14	0		30	1
24	1		26	1		15	1		30	1
25	1		27	1		16	1		32	1
27	1		27	1		20	1		34	1
27	1		28	1		21	1		36	1
28	1		28	1
			28	1
			29	1
			29	1
			31	1
			32	1
			32	1
			36	1

## Sheet: Gene exp data
VARROA
			Actin	GADPH	HK mean	Vg	Jhe	DWV	Defensin	Apidecina	IRS-1		ΔVg	Δjhe	ΔDWV	Δdefensin	Δapidecina	ΔIRS-1
DAY 7	Va-P-	1	20.44	25.48	22.8213	28.295	29.195	14.33	18.52	15.85	27.74		5.47371	6.37371	-8.49129	-4.30129	-6.97129	4.91871
		2	20.26	25.485	22.7228	26.14	28.595	12.04	18.58	17.32	26.955		3.41719	5.87219	-10.6828	-4.14281	-5.40281	4.23219
		3	18.195	23.76	20.7921	25.68	26.615	12.97	19.15	15.81	25.505		4.88786	5.82286	-7.82214	-1.64214	-4.98214	4.71286
		4	21.115	25.46	23.1859	28.305	29.51	9.41	20.02	18.3	27.905		5.11906	6.32406	-13.7759	-3.16594	-4.88594	4.71906
		5	21.18	27.245	24.0218	27.405	29.98	11.385	19.24	17.48	28.17		3.38315	5.95815	-12.6368	-4.78185	-6.54185	4.14815
		6	19.245	23.335	21.1916			9.98	19.28	19.1	28.245				-11.2116	-1.91156	-2.09156	7.05344
		7	20.46	23.915	22.1201			11.255	21.11	19.07					-10.8651	-1.01015	-3.05015
	Va-P+	1	21.05	25.87	23.3359	26.21	28.535	13.94	18.26	15.36	28.205		2.87412	5.19912	-9.39588	-5.07588	-7.97588	4.86912
		2	21.33	26	23.5495	26.38	28.015	15.16	20.58	20.57	28.995		2.83048	4.46548	-8.38952	-2.96952	-2.97952	5.44548
		3	20.295	24.81	22.4392	23.48	26.665	25.995	20.09	20.48	28.35		1.04077	4.22577	3.55577	-2.34923	-1.95923	5.91077
		4	20.555	25.595	22.937	28.1	30.47	10.16	20.95	18.1	27.46		5.16302	7.53302	-12.777	-1.98698	-4.83698	4.52302
		5	21.22	23.425	22.2953	24.58	26.49	12.15	19.51	21.42	28.405		2.28474	4.19474	-10.1453	-2.78526	-0.875257	6.10974
		6	19.825	23.39	21.5339			12.105	19.54	18.56	27.915				-9.42885	-1.99385	-2.97385	6.38115
		7	20.045	23.525	21.7154			9.475	19.56	18.53					-12.2404	-2.1554	-3.1854
	Va+P-	1	21.08	26.86	23.7951	25.98	28.955	9.155	20.17	18.18	28.26		2.18486	5.15986	-14.6401	-3.62514	-5.61514	4.46486
		2	20.95	25.205	22.9792	28.32	31.97	8.215	20.77	19.32	28.965		5.34078	8.99078	-14.7642	-2.20922	-3.65922	5.98578
		3	19.85	24.35	21.9852	25.625	27.1	12.28	20.78	17.95	26.47		3.63983	5.11483	-9.70517	-1.20517	-4.03517	4.48483
		4	20.765	25.645	23.0764	28.515	31.08	9.89	19.55	18.13	27.895		5.43864	8.00364	-13.1864	-3.52636	-4.94636	4.81864
		5	21.63	26.505	23.9437	29.515	29.825	9.905	19.74	18.09	28.44		5.57125	5.88125	-14.0387	-4.20375	-5.85375	4.49625
		6	19.75	23.2	21.4056			8.71	17.76	16.37	26.545				-12.6956	-3.64561	-5.03561	5.13939
		7	19.115	24.195	21.5055			8.785	17.11	16.31					-12.7205	-4.39552	-5.19552
	Va+P+	1	21.31	27.985	24.4205	23.26	28.155	13.39	20.78	17.54	29.68		-1.16049	3.73451	-11.0305	-3.64049	-6.88049	5.25951
		2	20.685	25.235	22.847	26.405	29.765	14.66	20.66	19.37	28.155		3.55799	6.91799	-8.18701	-2.18701	-3.47701	5.30799
		3	21.5	27.07	24.1248	24.425	28.425	11.955	18.26	16.8	28.935		0.30022	4.30022	-12.1698	-5.86478	-7.32478	4.81022
		4	21.035	25.87	23.3276	25.36	28.46	13.29	19.14	18.07	27.175		2.03243	5.13243	-10.0376	-4.18757	-5.25757	3.84743
		5	21.135	25.56	23.2424	28.56	30.02	12.525	18.03	15.68	28.595		5.31757	6.77757	-10.7174	-5.21243	-7.56243	5.35257
		6	20.295	23.61	21.8898			10.095	16.27	15.31	27.81				-11.7948	-5.61984	-6.57984	5.92016
		7	19.825	24.13	21.8718			14.085	16.93	15.43					-7.78684	-4.94184	-6.44184
DAY 14	Va-P-	1	17.89	24.05	20.7426	26.26	28.45	9.72	21.44	16.92	26.78		5.51742	7.70742	-11.0226	0.697423	-3.82258	6.03742
		2	19.365	26.075	22.4709	29.34	32.29	11.475	23.92	18.45	28		6.86908	9.81908	-10.9959	1.44908	-4.02092	5.52908
		3	19.91	26.65	23.0348	31.77	30.2	12.255	20.87	18.1	26.98		8.73521	7.16521	-10.7798	-2.16479	-4.93479	3.94521
		4	19.33	25.33	22.1276	29.26	31.68	23.56	23.62	24.9	26.34		7.13244	9.55244	1.43244	1.49244	2.77244	4.21244
		5	20.585	23.2	21.8534	22.745	24.165	24.735	20.69	16.78	27.23		0.891579	2.31158	2.88158	-1.16342	-5.07342	5.37658
		6	20.315	24.09	22.1221			9.875	20.29	18.34	27.605				-12.2471	-1.83212	-3.78212	5.48288
		7	19.8	23.2	21.4327			9.94	18.14	16.42					-11.4927	-3.29269	-5.01269
	Va-P+	1	22.075	28.185	24.9436	28.215	30.865	13.4	25.47	18.8	29.385		3.27139	5.92139	-11.5436	0.526386	-6.14361	4.44139
		2	19.63	25	22.1529	23.04	25.7	24.19	20.19	21.79	28.945		0.887122	3.54712	2.03712	-1.96288	-0.362878	6.79212
		3	19.045	23.565	21.1848	24.085	25.855	11.615	17.16	13.55	27.71		2.90021	4.67021	-9.56979	-4.02479	-7.63479	6.52521
		4	19.92	26.835	23.1204	25.585	26.455	11.975	21.7	15.61	29.29		2.46459	3.33459	-11.1454	-1.42041	-7.51041	6.16959
		5	20.79	26.13	23.3076	24.44	27.46	25.125	21.26	20.12	28.775		1.13243	4.15243	1.81743	-2.04757	-3.18757	5.46743
		6	19.33	22.25	20.7387			23.27	20.19	21	27.465				2.53133	-0.548672	0.261328	6.72633
		7	19.325	20.91	20.1019			22.37	18.51	18.36					2.26812	-1.59188	-1.74188
	Va+P-	1	21.76	26.285	23.9157	30.375	33.12	11.61	24.01	18.54	28.625		6.45928	9.20428	-12.3057	0.0942813	-5.37572	4.70928
		2	19.23	25.115	21.9764	25.71	30.51	11.315	20.82	18.65	27.695		3.73362	8.53362	-10.6614	-1.15638	-3.32638	5.71862
		3	20.6	27.28	23.7059	28.43	31.195	11.82	19.67	18.2	26.775		4.72414	7.48914	-11.8859	-4.03586	-5.50586	3.06914
		4	20.69	25.455	22.9492	27.205	32.945	13.145	21.05	19.01	28.14		4.25584	9.99584	-9.80416	-1.89916	-3.93916	5.19084
		5	20.925	26.01	23.3294	29.5	31.105	12.785	22.62	18.99	27.765		6.17064	7.77564	-10.5444	-0.709365	-4.33936	4.43564
		6	20.29	24.35	22.2275			9.55	18.48	15.81	27.97				-12.6775	-3.74749	-6.41749	5.74251
		7	19.485	23.5	21.3985			8.74	22.26						-12.6585	0.86146
	Va+P+	1	21.09	27.065	23.8914	29.38	31.81	10.955	22.45	19.16	28.305		5.48856	7.91856	-12.9364	-1.44144	-4.73144	4.41356
		2	20.345	27.295	23.5652	24.835	27.345	11.89	21.01	15.72	27.715		1.26984	3.77984	-11.6752	-2.55516	-7.84516	4.14984
		3	20.49	26.185	23.1631	26.815	27.95	12.54	18.88	16.35	27.665		3.65187	4.78687	-10.6231	-4.28313	-6.81313	4.50187
		4	21.525	27.745	24.4379	29.77	34.57	10.34	23.82	18.22	28.58		5.3321	10.1321	-14.0979	-0.617903	-6.2179	4.1421
		5	20.485	26.13	23.136	28.405	31.64	12.5	19.4	16.51	27.915		5.26903	8.50403	-10.636	-3.73597	-6.62597	4.77903
		6	19	22.01	20.4497			23.265	16.38	14.44	28.225				2.81531	-4.06969	-6.00969	7.77531
		7	20.325	23.58	21.8921			10.11	19.54	17.22					-11.7821	-2.35209	-4.67209
				Mean	St.dev	St.err	ddCt	fold	+	-	++	--
Vg	DAY 7	Va-	P-	4.45619	0.986409	0.372827	0	1	1.29489	0.772267	0.294888	0.227733		day 7	V-	P-	1
			P+	2.83862	1.49526	0.565154	-1.61757	3.06858	4.5401	2.074	1.47152	0.994577				P+	3.06858
		Va+	P-	4.43507	1.48444	0.561065	-0.0211226	1.01475	1.49712	0.687799	0.482368	0.32695			V+	P-	1.01475
			P+	2.00954	2.56477	0.969391	-2.44665	5.45149	10.6741	2.78419	5.2226	2.6673				P+	5.45149
	DAY 14	Va-	P-	5.82915	2.98756	1.12919	1.37295	0.3861	0.84454	0.176514	0.45844	0.209586		day 14	V-	P-	0.3861
			P+	2.13115	1.06628	0.403016	-2.32505	5.01082	6.62565	3.78956	1.61483	1.22126				P+	5.01082
		Va+	P-	5.0687	1.19477	0.45158	0.612508	0.654059	0.89445	0.478275	0.240391	0.175784			V+	P-	0.654059
			P+	4.20228	1.80077	0.680628	-0.253915	1.19244	1.91128	0.743955	0.718846	0.448484				P+	1.19244
				Mean	St.dev	St.err	ddCt	fold	+	-	++	--
Jhe	DAY 7	Va-	P-	6.07019	0.259569	0.0981078	0	1	1.07037	0.934258	0.0703687	0.0657425		day 7	V-	P-	1
			P+	5.12362	1.4065	0.531608	-0.946569	1.92728	2.78596	1.33326	0.85868	0.594021				P+	1.92728
		Va+	P-	6.63007	1.7662	0.66756	0.559877	0.67836	1.0775	0.427075	0.399136	0.251284			V+	P-	0.67836
			P+	5.37254	1.43642	0.542915	-0.697651	1.62186	2.36291	1.11322	0.74105	0.508644				P+	1.62186
	DAY 14	Va-	P-	7.31115	3.02023	1.14154	1.24095	0.423093	0.933413	0.191778	0.510319	0.231315		day 14	V-	P-	0.423093
			P+	4.32515	1.03482	0.391125	-1.74505	3.35205	4.39594	2.55606	1.04388	0.795996				P+	3.35205
		Va+	P-	8.5997	1.02853	0.388749	2.52951	0.173198	0.226761	0.132287	0.0535628	0.0409108			V+	P-	0.173198
			P+	7.02428	2.65426	1.00321	0.954085	0.516169	1.03464	0.25751	0.518472	0.258659				P+	0.516169
				Mean	St.dev	St.err	ddCt	fold	+	-	++	--
DWV	DAY 7	Va-	P-	-10.7837	2.10608	0.796024	0	1	1.73631	0.575934	0.73631	0.424066		day 7	V-	P-	1
			P+	-8.40302	5.50671	2.08134	2.38066	0.192022	0.812638	0.0453737	0.620616	0.146648				P+	0.192022
		Va+	P-	-13.1073	1.72542	0.652148	-2.32358	5.00572	7.86651	3.1853	2.8608	1.82042			V+	P-	5.00572
			P+	-10.2463	1.69646	0.641201	0.537397	0.689013	1.0746	0.441781	0.385591	0.247233				P+	0.689013
	DAY 14	Va-	P-	-7.46058	6.60074	2.49484	3.32309	0.0999192	0.563213	0.0177266	0.463293	0.0821926		day 14	V-	P-	0.0999192
			P+	-3.37212	6.93377	2.62072	7.41156	0.00587352	0.0361254	0.000954956	0.0302519	0.00491856				P+	0.00587352
		Va+	P-	-11.5054	1.15607	0.436953	-0.721685	1.64911	2.23246	1.21818	0.583358	0.430923			V+	P-	1.64911
			P+	-9.84791	5.71927	2.16168	0.935764	0.522766	2.33904	0.116836	1.81628	0.40593				P+	0.522766
				Mean	St.dev	St.err	ddCt	fold	+	-	++	--
DEFENSIN	DAY 7	Va-	P-	-3.60681	1.24545	0.470736	0	1	1.38582	0.721596	0.385816	0.278404		day 7	V-	P-	1
			P+	-3.03338	1.20421	0.455148	0.573431	0.672017	0.921284	0.490193	0.249267	0.181824				P+	0.672017
		Va+	P-	-2.95393	1.21994	0.461094	0.652877	0.636011	0.875523	0.46202	0.239512	0.17399			V+	P-	0.636011
			P+	-4.21846	1.4283	0.539846	-0.611651	1.52801	2.22144	1.05103	0.693435	0.476976				P+	1.52801
	DAY 14	Va-	P-	0.0621461	1.64576	0.62204	3.66895	0.0786204	0.121001	0.0510837	0.0423803	0.0275367		day 14	V-	P-	0.0786204
			P+	-1.78585	1.62732	0.615069	1.82095	0.283034	0.433503	0.184792	0.15047	0.0982414				P+	0.283034
		Va+	P-	-1.5413	1.57053	0.593606	2.06551	0.238902	0.360507	0.158317	0.121605	0.0805855			V+	P-	0.238902
			P+	-2.52672	1.53048	0.578467	1.08009	0.473001	0.706314	0.316757	0.233313	0.156244				P+	0.473001
				-3.38345
				-1.62614
				Mean	St.dev	St.err	ddCt	fold	+	-	++	--
APIDAECIN	DAY 7	Va-	P-	-5.75681	0.945394	0.357325	0	1	1.28105	0.780611	0.281049	0.219389		day 7	V-	P-	1
			P+	-3.72538	2.78842	1.05393	2.03143	0.244612	0.507857	0.117819	0.263245	0.126793				P+	0.244612
		Va+	P-	-4.82193	0.959193	0.362541	0.934877	0.523087	0.672527	0.406854	0.14944	0.116233			V+	P-	0.523087
			P+	-6.10046	1.7203	0.650212	-0.343651	1.26896	1.99151	0.808567	0.722546	0.460397				P+	1.26896
	DAY 14	Va-	P-	-3.01585	3.28181	1.24041	2.74095	0.149586	0.35342	0.0633127	0.203834	0.0862734		day 14	V-	P-	0.149586
			P+	-4.96785	3.13587	1.18525	0.788954	0.578763	1.31612	0.254511	0.737359	0.324253				P+	0.578763
		Va+	P-	-4.4973	0.934924	0.353368	1.25951	0.417687	0.533611	0.326946	0.115925	0.0907405			V+	P-	0.417687
			P+	-6.44672	1.13099	0.427475	-0.689915	1.61319	2.16954	1.19951	0.556352	0.413682				P+	1.61319

## Sheet: vg exp (Fig.2)
day	varroa	pollen	ΔVg	LogTransform
7	V-	P-	5.47371	0.873536
7	V-	P-	3.41719	0.733774													Main Factor Plot
7	V-	P-	4.88786	0.838084			General Linear Model (by Minitab): LogTransform versus day; varroa; pollen
7	V-	P-	5.11906	0.852423															Mean	St.dev	St.err	ddCt	fold	+	-	++	--
7	V-	P-	3.38315	0.731037			Factor Type Levels Values										day	7	3.43486	1.921	0.429548	0	1	1.34681	0.742494	0.346812	0.257506		day	7	1
7	V-	P+	2.87412	0.687896			day fixed 2 7; 14											14	4.30782	2.26115	0.505608	0.87296	0.546025	0.775204	0.3846	0.229178	0.161425			14	0.546025
7	V-	P+	2.83048	0.68399			varroa fixed 2 V-; V+
7	V-	P+	1.04077	0.482984			pollen fixed 2 P-; P+
7	V-	P+	5.16302	0.855096
7	V-	P+	2.28474	0.631925
7	V+	P-	2.18486	0.621681			Analysis of Variance for LogTransform, using Adjusted SS for Tests
7	V+	P-	5.34078	0.865742
7	V+	P-	3.63983	0.751266			Source DF Seq SS Adj SS Adj MS F P
7	V+	P-	5.43864	0.871493			day 1 0,05805 0,05805 0,05805 1,73 0,197
7	V+	P-	5.57125	0.879168			varroa 1 0,00018 0,00018 0,00018 0,01 0,941
7	V+	P+	-1.16049	-0.0759743			pollen 1 0,35872 0,35872 0,35872 10,71 0,003												Mean	St.dev	St.err	ddCt	fold	+	-	++	--
7	V+	P+	3.55799	0.744918			day*varroa 1 0,07020 0,07020 0,07020 2,10 0,157										varroa	no	3.81378	2.22862	0.498334	0	1	1.41258	0.707924	0.412581	0.292076		Varroa	V-	1
7	V+	P+	0.30022	0.361769			day*pollen 1 0,00793 0,00793 0,00793 0,24 0,630											yes	3.9289	2.05679	0.459913	0.115121	0.923305	1.26997	0.671271	0.346663	0.252034			V+	0.923305
7	V+	P+	2.03243	0.605567			varroa*pollen 1 0,00026 0,00026 0,00026 0,01 0,930
7	V+	P+	5.31757	0.864367			day*varroa*pollen 1 0,07275 0,07275 0,07275 2,17 0,150
14	V-	P-	5.51742	0.876069			Error 32 1,07168 1,07168 0,03349
14	V-	P-	6.86908	0.947878			Total 39 1,63978
14	V-	P-	8.73521	1.03081
14	V-	P-	7.13244	0.960587
14	V-	P-	0.891579	0.461135
14	V-	P+	3.27139	0.721925
14	V-	P+	0.887122	0.460465
14	V-	P+	2.90021	0.690214			Unusual Observations for LogTransform
14	V-	P+	2.46459	0.649782															Mean	St.dev	St.err	ddCt	fold	+	-	++	--
14	V-	P+	1.13243	0.495882			Obs LogTransform Fit SE Fit Residual St Resid										pollen	no	4.94728	2.49641	0.558215	0	1	1.47245	0.679142	0.472447	0.320858		pollen	P-	1
14	V+	P-	6.45928	0.927333			16 -0,07597 0,50013 0,08184 -0,57610 -3,52 R											yes	2.7954	2.2118	0.494574	-2.15188	4.44406	6.26126	3.15427	1.8172	1.28979			P+	4.44406
14	V+	P-	3.73362	0.758429			20 0,86437 0,50013 0,08184 0,36424 2,23 R
14	V+	P-	4.72414	0.827636			25 0,46114 0,85530 0,08184 -0,39416 -2,41 R
14	V+	P-	4.25584	0.796286
14	V+	P-	6.17064	0.912256			R denotes an observation with a large standardized residual.
14	V+	P+	5.48856	0.874398
14	V+	P+	1.26984	0.514526
14	V+	P+	3.65187	0.752192			Grouping Information Using Tukey Method and 95,0% Confidence
14	V+	P+	5.3321	0.865228
14	V+	P+	5.26903	0.861477			day varroa pollen N Mean Grouping
							14 V- P- 5 0,8553 A
							14 V+ P- 5 0,8444 A												Mean	St.dev	St.err	ddCt	fold	+	-	++	--
							7 V- P- 5 0,8058 A										P-	V-	5.14267	2.21877	0.701637	0	1	1.62635	0.614874	0.626349	0.385126			V-	V+
							7 V+ P- 5 0,7979 A											V+	4.56218	1.72021	0.543979	-0.580494	1.49536	2.18022	1.02563	0.684858	0.469728	pollen	P-	1	1.49536
							14 V+ P+ 5 0,7736 A										P+	V-	2.48489	1.27986	0.404726	-2.65778	6.31063	8.35425	4.76692	2.04362	1.54371		P+	6.31063	4.10323
							7 V- P+ 5 0,6684 A											V+	3.10591	2.38755	0.755009	-2.03676	4.10323	6.92478	2.43134	2.82155	1.67189
							14 V- P+ 5 0,6037 A
							7 V+ P+ 5 0,5001 A
							Means that do not share a letter are significantly different.
																			Mean	St.dev	St.err	ddCt	fold	+	-	++	--
																	DAY 7	V-	3.64741	1.46729	0.463999	0	1	1.37936	0.724974	0.37936	0.275026			V-	V+
																		V+	3.22231	2.35311	0.74412	-0.425102	1.34267	2.2489	0.801615	0.906236	0.541052	day	7	1	1.34267
																	DAY 14	V-	3.98015	2.87591	0.909443	0.332738	0.794028	1.49144	0.422733	0.697411	0.371295		14	0.794028	0.504148
																		V+	4.63549	1.51135	0.477932	0.988081	0.504148	0.70215	0.361981	0.198002	0.142167
																			Mean	St.dev	St.err	ddCt	fold	+	-	++	--
																	DAY 7	P-	4.44563	1.18825	0.375756	0.798223	0.575057	0.746148	0.443197	0.171091	0.13186			P-	P+
																		P+	2.42408	2.02687	0.640952	-1.22333	2.33484	3.64086	1.49731	1.30601	0.837532	day	7	0.575057	2.33484
																	DAY 14	P-	5.44892	2.18219	0.690069	1.80151	0.286873	0.46283	0.177811	0.175957	0.109062		14	0.286873	1.39542
																		P+	3.16671	1.77147	0.560187	-0.480696	1.39542	2.05749	0.946391	0.66207	0.449025

## Sheet: jhe exp (Fig.3)
day	varroa	pollen	Δjhe	LogTransform
7	V-	P-	6.37371	0.804392
7	V-	P-	5.87219	0.7688			General Linear Model (by Minitab): LogTransform versus day; varroa; pollen										Main Factor Plot
7	V-	P-	5.82286	0.765136
7	V-	P-	6.32406	0.800996			Factor Type Levels Values												Mean	St.dev	St.err	ddCt	fold	+	-	++	--
7	V-	P-	5.95815	0.775112			day fixed 2 7; 14										day	7	5.79911	1.37505	0.307471	0	1	1.23754	0.808057	0.237536	0.191943		day	7	1
7	V-	P+	5.19912	0.715929			varroa fixed 2 V-; V+											14	6.81507	2.52935	0.56558	1.01596	0.494499	0.73185	0.334125	0.237351	0.160374			14	0.494499
7	V-	P+	4.46548	0.649868			pollen fixed 2 P-; P+
7	V-	P+	4.22577	0.625906
7	V-	P+	7.53302	0.876969
7	V-	P+	4.19474	0.622705			Analysis of Variance for LogTransform, using Adjusted SS for Tests
7	V+	P-	5.15986	0.712638
7	V+	P-	8.99078	0.953797			Source DF Seq SS Adj SS Adj MS F P
7	V+	P-	5.11483	0.708832			day 1 0,02125 0,02125 0,02125 1,13 0,297
7	V+	P-	8.00364	0.903288			varroa 1 0,07830 0,07830 0,07830 4,15 0,047
7	V+	P-	5.88125	0.76947			pollen 1 0,14374 0,14374 0,14374 7,61 0,010
7	V+	P+	3.73451	0.572234			day*varroa 1 0,04297 0,04297 0,04297 2,28 0,141												Mean	St.dev	St.err	ddCt	fold	+	-	++	--
7	V+	P+	6.91799	0.83998			day*pollen 1 0,00992 0,00992 0,00992 0,53 0,474										varroa	no	5.70753	1.96988	0.440479	0	1	1.35705	0.73689	0.357055	0.26311		Varroa	V-	1
7	V+	P+	4.30022	0.633491			varroa*pollen 1 0,00287 0,00287 0,00287 0,15 0,699											yes	6.90665	2.04803	0.457953	1.19912	0.435541	0.598255	0.317082	0.162714	0.118459			V+	0.435541
7	V+	P+	5.13243	0.710323			day*varroa*pollen 1 0,00430 0,00430 0,00430 0,23 0,637
7	V+	P+	6.77757	0.831074			Error 32 0,60412 0,60412 0,01888
14	V-	P-	7.70742	0.886909			Total 39 0,90746
14	V-	P-	9.81908	0.992071
14	V-	P-	7.16521	0.855229
14	V-	P-	9.55244	0.980114
14	V-	P-	2.31158	0.363909
14	V-	P+	5.92139	0.772423
14	V-	P+	3.54712	0.549876			Unusual Observations for LogTransform
14	V-	P+	4.67021	0.669336
14	V-	P+	3.33459	0.523043			Obs LogTransform Fit SE Fit Residual St Resid												Mean	St.dev	St.err	ddCt	fold	+	-	++	--
14	V-	P+	4.15243	0.618303			25 0,36391 0,81565 0,06145 -0,45174 -3,68 R										pollen	no	7.15278	1.93697	0.43312	0	1	1.35015	0.740658	0.35015	0.259342		pollen	P-	1
14	V+	P-	9.20428	0.96399														yes	5.4614	1.89053	0.422736	-1.69138	3.22965	4.32924	2.40935	1.09959	0.820304			P+	3.22965
14	V+	P-	8.53362	0.931133			R denotes an observation with a large standardized residual.
14	V+	P-	7.48914	0.874432
14	V+	P-	9.99584	0.999819
14	V+	P-	7.77564	0.890736			Grouping Information Using Tukey Method and 95,0% Confidence
14	V+	P+	7.91856	0.898646
14	V+	P+	3.77984	0.577473			day varroa pollen N Mean Grouping
14	V+	P+	4.78687	0.680052			14 V+ P- 5 0,9320 A
14	V+	P+	10.1321	1.0057			14 V+ P+ 5 0,8183 A B
14	V+	P+	8.50403	0.929625			14 V- P- 5 0,8156 A B
							7 V+ P- 5 0,8096 A B
							7 V- P- 5 0,7829 A B												Mean	St.dev	St.err	ddCt	fold	+	-	++	--
							7 V+ P+ 5 0,7174 A B										P-	V-	6.69067	2.12411	0.671702	0	1	1.59295	0.627766	0.592951	0.372234			V-	V+
							7 V- P+ 5 0,6983 A B											V+	7.43829	1.82705	0.577763	0.747617	0.595586	0.888933	0.399044	0.293346	0.196542	pollen	P-	1	0.595586
							14 V- P+ 5 0,6266 B										P+	V-	4.72439	1.23784	0.39144	-1.96628	3.9076	5.12561	2.97903	1.21801	0.928571		P+	3.9076	1.40665
																		V+	6.19841	2.19226	0.693254	-0.492259	1.40665	2.27444	0.86995	0.867796	0.536695
							Means that do not share a letter are significantly different.
																			Mean	St.dev	St.err	ddCt	fold	+	-	++	--
																	DAY 7	V-	5.59691	1.07613	0.340302	0	1	1.26602	0.789876	0.266021	0.210124			V-	V+
																		V+	6.00131	1.65611	0.523709	0.404398	0.755551	1.08622	0.525547	0.330665	0.230004	day	7	1	0.755551
																	DAY 14	V-	5.81815	2.64703	0.837065	0.221238	0.857829	1.53244	0.480197	0.674607	0.377632		14	0.857829	0.215374
																		V+	7.81199	2.07141	0.655038	2.21508	0.215374	0.339141	0.136775	0.123767	0.078599
																			Mean	St.dev	St.err	ddCt	fold	+	-	++	--
																	DAY 7	P-	6.35013	1.22615	0.387742	0.753223	0.593277	0.77621	0.453456	0.182934	0.139821			P-	P+
																		P+	5.24808	1.34664	0.425846	-0.348825	1.27352	1.7108	0.948013	0.437277	0.32551	day	7	0.593277	1.27352
																	DAY 14	P-	7.95542	2.23283	0.706081	2.35851	0.194992	0.318103	0.119527	0.123111	0.0754652		14	0.194992	0.947498
																		P+	5.67471	2.37293	0.750385	0.0778044	0.947498	1.59392	0.563236	0.646423	0.384263

## Sheet: apidaecin-1 exp (Fig.4)
day	varroa	pollen	Δapidecina	LogTransform
7	V-	P-	-6.97129	0.481258			General Linear Model (by Minitab): LogTransform versus day; varroa; pollen
7	V-	P-	-5.40281	0.662492													Main Factor Plot
7	V-	P-	-4.98214	0.700518			Factor Type Levels Values
7	V-	P-	-4.88594	0.708766			day fixed 2 7; 14												Mean	St.dev	St.err	ddCt	fold	+	-	++	--
7	V-	P-	-6.54185	0.538844			varroa fixed 2 V-; V+										day	7	-4.87774	1.83837	0.34742	0	1	1.27228	0.785988	0.272283	0.214012		day	day 7	1
7	V-	P-	-2.09156	0.898091			pollen fixed 2 P-; P+											14	-4.51901	2.47384	0.476091	0.358726	0.779853	1.08475	0.560655	0.304899	0.219199			day 14	0.779853
7	V-	P-	-3.05015	0.841976
7	V-	P+	-7.97588	0.306235
7	V-	P+	-2.97952	0.846367			Analysis of Variance for LogTransform, using Adjusted SS for Tests
7	V-	P+	-1.95923	0.905298
7	V-	P+	-4.83698	0.712903			Source DF Seq SS Adj SS Adj MS F P
7	V-	P+	-0.875257	0.960221			day 1 0,00514 0,00523 0,00523 0,19 0,667
7	V-	P+	-2.97385	0.846717			varroa 1 0,18414 0,17640 0,17640 6,31 0,015
7	V-	P+	-3.1854	0.83344			pollen 1 0,05866 0,06058 0,06058 2,17 0,148
7	V+	P-	-5.61514	0.641955			day*varroa 1 0,00193 0,00152 0,00152 0,05 0,817
7	V+	P-	-3.65922	0.802142			day*pollen 1 0,01519 0,01581 0,01581 0,57 0,456												Mean	St.dev	St.err	ddCt	fold	+	-	++	--
7	V+	P-	-4.03517	0.775598			varroa*pollen 1 0,07871 0,07698 0,07698 2,75 0,104										varroa	no	-3.88949	2.52893	0.477922	0	1	1.39274	0.718011	0.392736	0.281989		Varroa	V-	1
7	V+	P-	-4.94636	0.703604			day*varroa*pollen 1 0,02231 0,02231 0,02231 0,80 0,376											yes	-5.54386	1.26852	0.244126	-1.65436	3.14784	3.72823	2.65781	0.580384	0.490034			V+	3.14784
7	V+	P-	-5.85375	0.617656			Error 47 1,31363 1,31363 0,02795
7	V+	P-	-5.03561	0.695866			Total 54 1,67970
7	V+	P-	-5.19552	0.681646
7	V+	P+	-6.88049	0.494086
7	V+	P+	-3.47701	0.814447
7	V+	P+	-7.32478	0.42736
7	V+	P+	-5.25757	0.676001
7	V+	P+	-7.56243	0.386957			Unusual Observations for LogTransform
7	V+	P+	-6.57984	0.534047
7	V+	P+	-6.44184	0.551226			Obs LogTransform Fit SE Fit Residual St Resid
14	V-	P-	-3.82258	0.790807			8 0,30624 0,77303 0,06319 -0,46679 -3,02 R												Mean	St.dev	St.err	ddCt	fold	+	-	++	--
14	V-	P-	-4.02092	0.776634			32 1,10627 0,79462 0,06319 0,31165 2,01 R										pollen	no	-4.48313	1.85397	0.350367	0	1	1.27488	0.784385	0.274885	0.215615		pollen	P-	1
14	V-	P-	-4.93479	0.704598			38 0,37387 0,72879 0,06319 -0,35492 -2,29 R											yes	-4.91233	2.4587	0.473177	-0.429199	1.34649	1.86914	0.969977	0.522656	0.376509			P+	1.34649
14	V-	P-	2.77244	1.10627			39 0,39613 0,72879 0,06319 -0,33266 -2,15 R
14	V-	P-	-5.07342	0.692545
14	V-	P-	-3.78212	0.793642			R denotes an observation with a large standardized residual.
14	V-	P-	-5.01269	0.697867
14	V-	P+	-6.14361	0.586181
14	V-	P+	-0.362878	0.983947			Grouping Information Using Tukey Method and 95,0% Confidence
14	V-	P+	-7.63479	0.373869
14	V-	P+	-7.51041	0.396128			day varroa pollen N Mean Grouping
14	V-	P+	-3.18757	0.833302			14 V- P- 7 0,7946 A
14	V-	P+	0.261328	1.0112			7 V- P+ 7 0,7730 A
14	V-	P+	-1.74188	0.916881			14 V- P+ 7 0,7288 A												Mean	St.dev	St.err	ddCt	fold	+	-	++	--
14	V+	P-	-5.37572	0.665044			14 V+ P- 6 0,7053 A										P-	V-	-4.87618	1.31159	0.350537	0	1	1.27503	0.784292	0.275035	0.215708			V-	V+
14	V+	P-	-3.32638	0.824361			7 V+ P- 7 0,7026 A											V+	-4.86498	0.931416	0.248931	0.0111976	0.992268	1.17914	0.835013	0.18687	0.157255	pollen	P-	1	0.992268
14	V+	P-	-5.50586	0.652646			7 V- P- 7 0,6903 A										P+	V-	-3.65042	2.75626	0.736641	1.22575	0.427574	0.712463	0.256602	0.284889	0.170972		P+	0.427574	2.45898
14	V+	P-	-3.93916	0.782533			14 V+ P+ 7 0,5703 A											V+	-6.17424	1.23638	0.330437	-1.29806	2.45898	3.09191	1.95561	0.632928	0.503365
14	V+	P-	-4.33936	0.752865			7 V+ P+ 7 0,5549 A
14	V+	P-	-6.41749	0.554187
14	V+	P+	-4.73144	0.721692			Means that do not share a letter are significantly different.
14	V+	P+	-7.84516	0.333415
14	V+	P+	-6.81313	0.503364
14	V+	P+	-6.2179	0.577733
14	V+	P+	-6.62597	0.528149
14	V+	P+	-6.00969	0.601006
14	V+	P+	-4.67209	0.726557															Mean	St.dev	St.err	ddCt	fold	+	-	++	--
																	DAY 7	V-	-4.1937	2.07959	0.555793	0	1	1.46998	0.680283	0.469976	0.319717			V-	V+
																		V+	-5.56177	1.35168	0.361252	-1.36806	2.58124	3.3157	2.00946	0.734466	0.571773	day	7	1	2.58124
																	DAY 14	V-	-3.58528	2.95954	0.790971	0.608426	0.655912	1.13488	0.379088	0.478972	0.276824		14	0.655912	2.51553
																		V+	-5.52457	1.28778	0.344174	-1.33086	2.51553	3.19327	1.98163	0.677743	0.533899
																			Mean	St.dev	St.err	ddCt	fold	+	-	++	--
																	DAY 7	P-	-4.87618	1.25075	0.334277	-0.682474	1.60489	2.02336	1.27297	0.418468	0.331921			P-	P+
																		P+	-4.87929	2.30194	0.61522	-0.685587	1.60836	2.46367	1.04998	0.85531	0.558372	day	7	1.60489	1.60836
																	DAY 14	P-	-4.05985	2.22725	0.595257	0.133853	0.911394	1.37688	0.603276	0.465486	0.308118		14	0.911394	1.68374
																		P+	-4.94537	2.69335	0.719828	-0.751667	1.68374	2.77309	1.02231	1.08935	0.661423

## Sheet: defensin-1 exp (Fig.5)
day	varroa	pollen	Δdefensin	LogTransform
7	V-	P-	-4.30129	0.431156
7	V-	P-	-4.14281	0.455939			General Linear Model (by Minitab): LogTransform versus day; varroa; pollen										Main Factor Plot
7	V-	P-	-1.64214	0.728991
7	V-	P-	-3.16594	0.583659			Factor Type Levels Values												Mean	St.dev	St.err	ddCt	fold	+	-	++	--
7	V-	P-	-4.78185	0.345992			day fixed 2 7; 14										day	7	-3.38345	1.37639	0.260113	0	1	1.19757	0.835022	0.197573	0.164978		day	day 7	1
7	V-	P-	-1.91156	0.706585			varroa fixed 2 V-; V+											14	-1.62614	1.72456	0.331892	1.75731	0.295798	0.372311	0.23501	0.0765121	0.0607884			day 14	0.295798
7	V-	P-	-1.01015	0.777416			pollen fixed 2 P-; P+
7	V-	P+	-5.07588	0.284231
7	V-	P+	-2.96952	0.605357
7	V-	P+	-2.34923	0.667525			Analysis of Variance for LogTransform, using Adjusted SS for Tests
7	V-	P+	-1.98698	0.700099
7	V-	P+	-2.78526	0.624771			Source DF Seq SS Adj SS Adj MS F P
7	V-	P+	-1.99385	0.699504			day 1 0,47905 0,47905 0,47905 19,54 0,000
7	V-	P+	-2.1554	0.685258			varroa 1 0,18352 0,18352 0,18352 7,48 0,009
7	V+	P-	-3.62514	0.528255			pollen 1 0,10349 0,10349 0,10349 4,22 0,045
7	V+	P-	-2.20922	0.680406			day*varroa 1 0,01003 0,01003 0,01003 0,41 0,526												Mean	St.dev	St.err	ddCt	fold	+	-	++	--
7	V+	P-	-1.20517	0.763041			day*pollen 1 0,00012 0,00012 0,00012 0,00 0,944										varroa	no	-2.00556	1.70136	0.321527	0	1	1.24965	0.800222	0.249652	0.199778		Varroa	V-	1
7	V+	P-	-3.52636	0.540785			varroa*pollen 1 0,07171 0,07171 0,07171 2,92 0,094											yes	-3.00402	1.74879	0.336555	-0.99846	1.99787	2.52278	1.58217	0.524916	0.415696			V+	1.99787
7	V+	P-	-4.20375	0.446576			day*varroa*pollen 1 0,03671 0,03671 0,03671 1,50 0,227
7	V+	P-	-3.64561	0.525614			Error 48 1,17706 1,17706 0,02452
7	V+	P-	-4.39552	0.415721			Total 55 2,06169
7	V+	P+	-3.64049	0.526276
7	V+	P+	-2.18701	0.682415
7	V+	P+	-5.86478	0.0550801
7	V+	P+	-4.18757	0.449082
7	V+	P+	-5.21243	0.252263
7	V+	P+	-5.61984	0.13993			Unusual Observations for LogTransform
7	V+	P+	-4.94184	0.31348
14	V-	P-	0.697423	0.886345			Obs LogTransform Fit SE Fit Residual St Resid												Mean	St.dev	St.err	ddCt	fold	+	-	++	--
14	V-	P-	1.44908	0.926809			8 0,284231 0,609535 0,059188 -0,325304 -2,24 R										pollen	no	-2.11333	1.8235	0.344609	0	1	1.26981	0.787521	0.269807	0.212479		pollen	P-	1
14	V-	P-	-2.16479	0.684415			23 0,682415 0,345504 0,059188 0,336911 2,32 R											yes	-2.89626	1.62682	0.313082	-0.782935	1.72063	2.13764	1.38497	0.417009	0.335659			P+	1.72063
14	V-	P-	1.49244	0.929033			24 0,055080 0,345504 0,059188 -0,290424 -2,00 R
14	V-	P-	-1.16342	0.766158
14	V-	P-	-1.83212	0.713312			R denotes an observation with a large standardized residual.
14	V-	P-	-3.29269	0.569059
14	V-	P+	0.526386	0.876586
14	V-	P+	-1.96288	0.702182			Grouping Information Using Tukey Method and 95,0% Confidence
14	V-	P+	-4.02479	0.473517
14	V-	P+	-1.42041	0.746603			day varroa pollen N Mean Grouping
14	V-	P+	-2.04757	0.694819			14 V- P- 7 0,7822 A
14	V-	P+	-0.548672	0.809649			14 V- P+ 7 0,7195 A
14	V-	P+	-1.59188	0.733046			14 V+ P- 7 0,7148 A												Mean	St.dev	St.err	ddCt	fold	+	-	++	--
14	V+	P-	0.0942813	0.850908			14 V+ P+ 7 0,6114 A										P-	V-	-3.12618	1.27987	0.34206	0	1	1.26757	0.788914	0.267565	0.211086			V-	V+
14	V+	P-	-1.15638	0.766682			7 V- P+ 7 0,6095 A B											V+	-2.38595	1.73259	0.463053	0.740229	0.598644	0.825205	0.434286	0.22656	0.164358	pollen	P-	1	0.598644
14	V+	P-	-4.03586	0.471898			7 V- P- 7 0,5757 A B										P+	V-	-2.17042	1.35454	0.362017	0.955754	0.515572	0.662624	0.401154	0.147052	0.114418		P+	0.515572	1.41022
14	V+	P-	-1.89916	0.707642			7 V+ P- 7 0,5572 A B											V+	-3.6221	1.5897	0.424866	-0.495917	1.41022	1.89314	1.05048	0.482926	0.359735
14	V+	P-	-0.709365	0.798695			7 V+ P+ 7 0,3455 B
14	V+	P-	-3.74749	0.512218
14	V+	P-	0.86146	0.895503			Means that do not share a letter are significantly different.
14	V+	P+	-1.44144	0.744962
14	V+	P+	-2.55516	0.647856
14	V+	P+	-4.28313	0.434069
14	V+	P+	-0.617903	0.804963
14	V+	P+	-3.73597	0.513754
14	V+	P+	-4.06969	0.466913															Mean	St.dev	St.err	ddCt	fold	+	-	++	--
14	V+	P+	-2.35209	0.667258													DAY 7	V-	-2.87656	1.25601	0.335683	0	1	1.26197	0.792409	0.261974	0.207591			V-	V+
																		V+	-3.89034	1.39559	0.372986	-1.01378	2.01919	2.61491	1.55918	0.595723	0.460007	day	7	1	2.01919
																	DAY 14	V-	-1.13456	1.67343	0.447243	1.742	0.298955	0.407605	0.219267	0.10865	0.0796886		14	0.298955	0.590966
																		V+	-2.11771	1.69002	0.451678	0.758854	0.590966	0.808222	0.432109	0.217257	0.158856
																			Mean	St.dev	St.err	ddCt	fold	+	-	++	--
																	DAY 7	P-	-3.12618	1.17164	0.313134	-0.249617	1.18889	1.47708	0.956929	0.288192	0.231963			P-	P+
																		P+	-3.64072	1.46765	0.392246	-0.764159	1.69838	2.22901	1.29407	0.530634	0.404312	day	7	1.18889	1.69838
																	DAY 14	P-	-1.10047	1.85281	0.495183	1.77609	0.291974	0.411537	0.207147	0.119563	0.0848266		14	0.291974	0.526445
																		P+	-1.95092	1.61269	0.431011	0.925646	0.526445	0.709741	0.390486	0.183296	0.135959

## Sheet: DWV load
day	varroa	pollen	ΔDWV	LogTransform
7	V-	P-	-8.49129	0.813495
7	V-	P-	-10.6828	0.635201			General Linear Model (by Minitab): LogTransform versus day; varroa; pollen										Main Factor Plot
7	V-	P-	-7.82214	0.855995
7	V-	P-	-13.7759	0.087802			Factor Type Levels Values												Mean	St.dev	St.err	ddCt	fold	+	-	++	--
7	V-	P-	-12.6368	0.373492			day fixed 2 7; 14										day	7	-10.6351	3.45637	0.653193	0	1	1.57265	0.635871	0.572645	0.364129		day	7	1
7	V-	P-	-11.2116	0.578461			varroa fixed 2 V-; V+											14	-8.04649	6.13422	1.15926	2.58856	0.166251	0.37131	0.0744377	0.205059	0.0918135			14	0.166251
7	V-	P-	-10.8651	0.61646			pollen fixed 2 P-; P+
7	V-	P+	-9.39588	0.748507
7	V-	P+	-8.38952	0.820233
7	V-	P+	3.55577	1.26848			Analysis of Variance for LogTransform, using Adjusted SS for Tests
7	V-	P+	-12.777	0.346943
7	V-	P+	-10.1453	0.686166			Source DF Seq SS Adj SS Adj MS F P
7	V-	P+	-9.42885	0.745945			day 1 0,5135 0,5135 0,5135 5,07 0,029
7	V-	P+	-12.2404	0.440846			varroa 1 1,2643 1,2643 1,2643 12,49 0,001
7	V+	P-	-14.6401	-0.443869			pollen 1 0,8123 0,8123 0,8123 8,03 0,007
7	V+	P-	-14.7642	-0.627501			day*varroa 1 0,0102 0,0102 0,0102 0,10 0,752												Mean	St.dev	St.err	ddCt	fold	+	-	++	--
7	V+	P-	-9.70517	0.723852			day*pollen 1 0,2028 0,2028 0,2028 2,00 0,163										varroa	no	-7.50485	5.95946	1.12623	0	1	2.18288	0.45811	1.18288	0.54189		Varroa	V-	1
7	V+	P-	-13.1864	0.258551			varroa*pollen 1 0,0411 0,0411 0,0411 0,41 0,527											yes	-11.1767	3.21183	0.606979	-3.67185	12.7449	19.4114	8.36795	6.66646	4.377			V+	12.7449
7	V+	P-	-14.0387	-0.0171635			day*varroa*pollen 1 0,3168 0,3168 0,3168 3,13 0,083
7	V+	P-	-12.6956	0.362557			Error 48 4,8578 4,8578 0,1012
7	V+	P-	-12.7205	0.357836			Total 55 8,0189
7	V+	P+	-11.0305	0.598737
7	V+	P+	-8.18701	0.833338
7	V+	P+	-12.1698	0.45182
7	V+	P+	-10.0376	0.695695
7	V+	P+	-10.7174	0.631704
7	V+	P+	-11.7948	0.50585			Unusual Observations for LogTransform
7	V+	P+	-7.78684	0.858126
14	V-	P-	-11.0226	0.599602			Obs LogTransform Fit SE Fit Residual St Resid												Mean	St.dev	St.err	ddCt	fold	+	-	++	--
14	V-	P-	-10.9959	0.602502			16 -0,62750 0,08775 0,12024 -0,71525 -2,43 R										pollen	no	-10.7142	4.07818	0.770703	0	1	1.7061	0.586132	0.706101	0.413868		pollen	P-	1
14	V-	P-	-10.7798	0.625334			17 0,72385 0,08775 0,12024 0,63610 2,16 R											yes	-7.96733	5.75483	1.08756	2.74689	0.148972	0.316587	0.0700998	0.167615	0.0788723			P+	0.148972
14	V-	P-	1.43244	1.2157			53 -0,04475 0,54729 0,12024 -0,59204 -2,01 R
14	V-	P-	2.88158	1.25241			55 1,25079 0,54729 0,12024 0,70350 2,39 R
14	V-	P-	-12.2471	0.439787
14	V-	P-	-11.4927	0.544975			R denotes an observation with a large standardized residual.
14	V-	P+	-11.5436	0.538622
14	V-	P+	2.03712	1.2314
14	V-	P+	-9.56979	0.734816			Grouping Information Using Tukey Method and 95,0% Confidence
14	V-	P+	-11.1454	0.585979
14	V-	P+	1.81743	1.22576			day varroa pollen N Mean Grouping
14	V-	P+	2.53133	1.24381			14 V- P+ 7 0,97109 A
14	V-	P+	2.26812	1.23724			14 V- P- 7 0,75433 A												Mean	St.dev	St.err	ddCt	fold	+	-	++	--
14	V+	P-	-12.3057	0.430443			7 V- P+ 7 0,72245 A										P-	V-	-11.9455	2.2079	0.590085	0	1	1.50534	0.664304	0.505336	0.335696			V-	V+
14	V+	P-	-10.6614	0.637351			7 V+ P+ 7 0,65361 A											V+	-12.3063	1.6376	0.437668	-0.360842	1.28418	1.7393	0.948142	0.455128	0.336034	pollen	P-	1	1.28418
14	V+	P-	-11.8859	0.493338			7 V- P- 7 0,56584 A B										P+	V-	-5.88757	6.55739	1.75254	6.0579	0.0150104	0.0505774	0.00445477	0.0355671	0.0105556		P+	0.0150104	0.268246
14	V+	P-	-9.80416	0.715656			14 V+ P+ 7 0,54729 A B											V+	-10.0471	4.05808	1.08457	1.89837	0.268246	0.56888	0.126487	0.300634	0.141759
14	V+	P-	-10.5444	0.64891			14 V+ P- 7 0,52302 A B
14	V+	P-	-12.6775	0.365957			7 V+ P- 7 0,08775 B
14	V+	P-	-12.6585	0.369487
14	V+	P+	-12.9364	0.314617
14	V+	P+	-11.6752	0.521771
14	V+	P+	-10.6231	0.641164
14	V+	P+	-14.0979	-0.044747
14	V+	P+	-10.636	0.639888
14	V+	P+	2.81531	1.25079															Mean	St.dev	St.err	ddCt	fold	+	-	++	--
14	V+	P+	-11.7821	0.507574													DAY 7	V-	-9.59335	4.19151	1.12023	0	1	2.17381	0.460021	1.17381	0.539979			V-	V+
																		V+	-11.6768	2.12762	0.568631	-2.08342	4.2381	6.2856	2.85757	2.04749	1.38054	day	7	1	4.2381
																	DAY 14	V-	-5.41635	6.84097	1.82833	4.177	0.0552839	0.196327	0.0155674	0.141043	0.0397164		14	0.0552839	2.11886
																		V+	-10.6766	4.05628	1.08409	-1.08329	2.11886	4.49206	0.999448	2.37319	1.11941
																			Mean	St.dev	St.err	ddCt	fold	+	-	++	--
																	DAY 7	P-	-11.9455	2.27515	0.608059	-2.35212	5.10573	7.78219	3.34976	2.67646	1.75597			P-	P+
																		P+	-9.32465	4.02973	1.07699	0.268698	0.830068	1.75114	0.393466	0.921068	0.436602	day	7	5.10573	0.830068
																	DAY 14	P-	-9.48297	5.01305	1.33979	0.110376	0.926347	2.34472	0.365979	1.41838	0.560368		14	0.926347	0.16723
																		P+	-7.01325	6.89536	1.84286	2.5801	0.16723	0.599888	0.0466182	0.432659	0.120611
